# Supplementary material for: A Symmetric-Actuating Linear Piezoceramic Ultrasonic Motor Capable of Producing a Scissoring Effect
Source: Research (Wash D C). 2023 Jun 6;6:0156. doi: 10.34133/research.0156 (PMC10243895; doi:10.34133/research.0156)
Supplement: Supplementary 1 — Text S1. The expressions of each coefficient of the longitudinal and lateral vibration displacements. Text S2. Determination of the clamping positions on the piezoelectric stator. Fig. S1. The influence of different clamping positions on the actuating performances. Fig. S2. The detailed dimensions of the piezoelectric stator. Fig. S3. The maximum von Mises stress variation of both L1 and B3 modes with the applied voltages. Fig. S4. Distributions of von Mises stress under the voltage of 200 Vpp. Text S3. Experimental verification of the resonant frequency degeneration. Fig. S5. Experimental verification of the frequency degeneration. Fig. S6. The assembly diagram of the proposed SLPUM prototype. Fig. S7. Photograph of the experimental setup composed of a drive module, a measurement module, and a monitoring module. Fig. S8. The relationships between the output performances (i.e., no-load velocity of slider 1 and double load of the sliders) and the preload force. Fig. S9. The relationship between the velocity and working frequency under the voltage of 200 Vpp. Fig. S10. The input power consumption as a function of double load. Table S1. Main physical parameters of PZT-4 ceramic. Table S2. Displacement amplitudes of the motion trajectories of two friction tips for both outward and inward movements. Table S3. The materials of the motor components. Movie S1. Scissoring experiments of the L1–B3 SLPUM. [file research.0156.f1.zip]

Archive with 2 entries (2 files):
- RevisedSupplementalMaterial_Highlighted_SLPUM_2nd.docx
- SupplementaryMovie.mp4
